# Supplementary material for: Patterns of steroid use in patients with established rheumatoid arthritis commencing treatment with biologic or targeted synthetic DMARDs
Source: Rheumatol Adv Pract. 2025 Dec 22;10(1):rkaf130. doi: 10.1093/rap/rkaf130 (PMC12758120; doi:10.1093/rap/rkaf130)
Supplement: rkaf130_Supplementary_Data [file rkaf130_supplementary_data.zip]

Archive with 1 entries (1 files):
- 25-049 Supplementary Material.docx
